# Supplementary material for: Electrochemically Promoted Benzylation of [60]Fullerooxazolidinone
Source: Nanomaterials (Basel). 2022 Jul 1;12(13):2281. doi: 10.3390/nano12132281 (PMC9268232; doi:10.3390/nano12132281)
Supplement: Supplementary file 1 [file nanomaterials-12-02281-s001.zip]

Archive with 1 entries (1 files):
- nanomaterials-1730616-supplementary.pdf
